# Supplementary material for: A Clinical Risk Assessment of a 3D-Printed Patient-Specific Scaffold by Failure Modes and Effects Analysis
Source: Materials (Basel). 2022 Aug 8;15(15):5442. doi: 10.3390/ma15155442 (PMC9369557; doi:10.3390/ma15155442)
Supplement: Supplementary file 1 [file materials-15-05442-s001.zip]

Archive with 1 entries (1 files):
- materials-1849407-supplementary.pdf
